# Supplementary material for: Multimodality Treatment May Improve the Survival Rate of Patients with Metastatic Nasopharyngeal Carcinoma with Good Performance Status
Source: PLoS One. 2016 Jan 12;11(1):e0146771. doi: 10.1371/journal.pone.0146771 (PMC4710536; doi:10.1371/journal.pone.0146771)
Supplement: S1 Appendix — (XLSX) [file pone.0146771.s001.xlsx]

## Sheet: Sheet1
Sex	Age (1=Male;2=Female)	Primary Chemotherapy (0=No;1=Yes)	Metastatic Site (1=Pulmonary; 2=Bone; 3=Hepatic; 4=Distant lymph nodes; 5=Multiple organ)	Paliative Radiotherapy (0=No;1=Yes)	Death (0=No;1=Yes)	Disease-free Interval (Months)	Follow-up Time (Months)	Treatment (0=Best supportive care; 1=Chemotherapy alone; 2=Mutimodality treatmen)	ECOG Performance Status	Primary T stage (1=T1-T2; 4=T3-T4)	Primary N stage (0=N0-N1; 1=N2-N3)	Primary Clinical Stage (2=Stage II; 3=Stage III; 4=Stage IV)	The Biological Effective Dose (0= <50 Gy; 1= ≥50 Gy)	Chemotherapy Cycles	Metastases Number (1=Oligometastasis; 3=Multimetastasis)
1	55	0	1	0	1	33	49	0	0	1	0	2	0	0	3
1	54	0	2	0	1	10	33	0	0	1	2	3	0	0	3
1	76	0	4	0	1	12	20	1	1	4	0	4	0	1	3
1	60	0	4	0	1	8	14	0	1	1	0	2	0	0	3
1	75	0	3	0	1	30	36	0	1	4	2	3	0	0	3
2	68	0	2	1	0	1	81	2	1	4	0	4	0	0	1
1	53	0	5	0	1	46	59	1	0	1	2	4	0	1	3
2	45	0	3	1	1	14	61	2	1	1	0	2	0	0	1
1	49	0	1	1	1	21	100	2	1	4	0	3	1	1	1
1	48	0	2	1	1	10	25	2	0	1	0	2	0	0	3
1	65	0	4	0	1	16	23	1	1	4	2	4	0	0	3
2	38	0	4	0	1	3	11	1	1	1	2	3	0	0	3
2	43	0	2	1	1	26	70	2	0	1	0	2	0	1	3
1	60	0	4	0	1	25	43	1	1	1	0	2	0	0	3
1	57	0	1	0	1	38	85	1	2	4	0	3	0	1	3
2	70	0	2	1	1	47	61	0	2	4	0	3	0	0	3
1	49	0	1	0	1	29	73	1	2	1	0	2	0	1	3
1	50	0	3	1	1	28	93	2	1	4	0	4	0	0	1
1	44	0	1	0	1	33	56	1	0	4	0	3	0	0	1
1	44	0	1	1	1	8	37	2	1	4	2	4	1	1	1
2	39	0	1	0	1	9	38	1	1	4	0	3	0	1	3
1	43	0	1	1	0	78	161	2	1	1	2	3	1	1	1
1	41	0	2	1	1	52	124	2	1	1	0	2	1	0	3
1	47	0	4	1	1	17	44	2	0	4	2	3	1	1	3
2	40	0	2	0	1	82	84	0	0	1	2	3	0	0	1
1	50	0	2	1	1	64	137	2	0	4	0	4	0	0	3
1	70	0	2	1	1	100	108	0	1	1	0	2	1	0	1
1	49	0	5	1	1	112	183	2	1	1	2	3	1	1	1
1	70	0	5	1	1	107	134	2	1	1	2	3	1	0	1
1	56	0	2	1	0	10	63	2	1	4	2	3	0	0	1
2	51	1	1	0	0	33	99	1	0	4	0	4	0	0	1
1	42	1	1	1	1	17	36	2	0	4	2	3	1	1	3
1	18	1	1	1	0	22	98	2	0	4	2	3	0	1	1
1	48	1	1	0	1	15	25	0	0	4	2	4	0	0	3
1	27	1	3	0	1	14	39	1	0	4	0	4	0	0	1
1	34	1	2	0	1	14	26	0	0	4	2	4	0	0	3
1	57	1	4	0	1	8	13	0	0	4	2	3	0	0	3
1	42	1	4	1	1	28	41	2	1	1	0	2	0	1	3
1	51	1	2	1	1	25	44	2	1	4	0	3	0	1	1
1	51	1	4	0	1	13	18	0	0	4	2	3	0	0	3
2	36	1	3	0	1	12	18	0	1	1	2	3	0	0	1
1	49	1	1	0	1	27	57	1	0	4	0	3	0	0	3
1	44	1	4	0	1	26	39	0	1	4	2	3	0	0	3
1	48	1	2	0	1	23	29	0	1	1	2	3	0	0	3
1	52	1	4	0	1	5	30	0	1	4	0	4	0	0	3
2	19	1	2	1	1	18	34	0	1	4	0	4	0	0	3
1	51	1	4	0	1	26	36	0	1	4	2	3	0	0	3
1	35	1	3	0	1	1	29	1	0	4	2	3	0	0	1
1	49	1	1	0	1	9	40	1	1	4	0	4	0	1	3
1	43	1	1	1	1	26	48	2	1	1	2	3	1	1	3
1	17	1	2	1	1	5	48	2	1	4	2	4	1	1	3
1	52	1	3	0	1	2	14	1	2	4	2	4	0	0	3
1	26	1	4	0	1	33	39	0	1	4	2	3	0	0	3
1	33	1	3	0	1	37	40	0	1	4	2	3	0	0	3
1	48	1	4	0	1	23	29	0	2	1	0	2	0	0	3
1	34	1	1	0	1	18	46	1	0	4	0	3	0	1	3
1	53	1	2	0	1	13	20	0	1	4	0	4	0	0	3
1	50	1	4	0	1	14	20	0	1	4	2	4	0	0	3
1	38	1	1	0	1	21	37	0	1	1	0	2	0	0	3
1	53	1	2	1	1	11	46	2	2	4	2	3	0	1	3
1	45	1	4	0	1	30	52	1	0	4	0	3	0	1	3
1	43	1	2	1	1	6	20	2	1	4	2	4	1	0	3
1	51	1	4	0	1	27	40	0	1	4	0	4	0	0	3
1	67	1	3	0	1	18	27	0	1	1	0	2	0	0	3
1	36	1	2	0	1	11	21	0	1	4	2	3	0	0	3
1	43	1	2	0	1	6	14	0	1	1	0	2	0	0	3
1	55	1	4	1	1	9	17	2	1	4	2	3	1	1	3
1	31	1	3	0	1	4	9	0	1	4	2	4	0	0	3
1	40	1	2	1	1	7	11	0	2	4	2	4	0	0	3
1	37	1	2	0	1	9	19	0	1	4	2	3	0	0	3
1	47	1	4	0	1	6	14	0	1	4	2	4	0	0	3
1	43	1	2	1	1	4	33	2	0	1	2	3	0	1	3
1	56	1	1	1	1	30	52	2	1	4	2	4	1	1	3
1	42	1	3	0	1	5	13	0	1	1	2	3	0	0	1
1	62	1	1	1	1	10	33	2	1	4	2	4	1	0	3
1	49	1	1	0	1	1	6	0	1	4	2	4	0	0	1
2	14	1	1	0	1	7	13	0	1	1	0	2	0	0	3
1	54	1	2	1	1	18	53	2	1	1	0	2	0	1	3
1	61	1	3	0	1	3	14	0	1	4	2	3	0	0	3
1	43	1	3	0	1	9	15	0	1	4	2	4	0	0	3
1	67	1	3	0	1	16	21	0	1	1	0	2	0	0	3
1	58	1	4	0	1	10	15	0	2	1	2	4	0	0	3
1	44	1	1	0	1	18	36	1	0	4	0	3	0	0	1
2	43	1	4	0	1	1	7	1	1	1	0	2	0	0	3
1	54	1	2	0	1	7	14	0	1	4	2	4	0	0	3
1	54	1	1	0	1	13	27	0	1	4	2	3	0	0	1
1	69	1	3	0	1	27	51	1	0	1	2	4	0	1	3
1	60	1	2	1	1	13	31	2	1	4	0	4	0	1	3
1	40	1	2	0	1	10	17	0	1	4	0	4	0	0	3
1	53	1	2	1	1	14	65	2	1	4	2	3	0	1	3
2	59	1	2	0	1	13	18	0	1	4	2	3	0	0	3
1	31	1	2	1	1	1	15	2	2	4	2	4	0	0	3
1	44	1	2	0	1	1	3	0	1	4	2	4	0	0	3
2	44	1	4	0	1	8	17	1	2	1	0	2	0	0	3
1	48	1	3	0	1	20	26	0	1	1	0	2	0	0	3
1	38	1	4	0	1	18	26	1	1	4	0	3	0	0	3
1	52	1	2	1	1	18	69	2	1	4	0	4	1	1	3
1	53	1	3	0	1	11	20	1	0	4	2	3	0	0	3
1	51	1	3	0	1	3	26	1	0	1	2	4	0	1	3
2	52	1	1	0	1	5	12	0	1	1	2	4	0	0	3
1	48	1	2	0	1	23	36	0	0	4	2	4	0	0	3
2	54	1	1	0	1	16	34	0	0	4	2	4	0	0	3
1	37	1	4	1	1	1	6	2	2	4	0	3	0	0	3
1	38	1	3	0	0	3	81	1	1	4	2	4	0	0	1
2	43	1	4	0	1	11	16	1	1	4	2	4	0	0	3
1	64	1	3	0	1	1	14	0	0	4	0	3	0	0	3
1	45	1	1	1	1	18	45	2	2	4	0	3	0	0	3
2	52	1	4	0	1	28	33	0	0	4	2	3	0	0	3
1	45	1	4	0	1	11	20	0	1	4	0	4	0	0	3
2	51	1	2	0	1	7	11	0	0	1	2	3	0	0	3
1	57	1	4	0	1	2	12	1	0	4	0	4	0	0	3
1	55	1	3	0	1	9	16	1	1	4	2	4	0	0	1
1	45	1	3	0	1	6	30	0	0	4	2	3	0	0	1
1	51	1	2	0	1	15	22	0	0	4	0	3	0	0	3
1	29	1	1	1	0	17	77	2	1	4	0	3	0	1	3
1	34	1	2	0	1	4	13	0	0	4	0	3	0	0	3
1	41	1	2	0	1	6	17	0	0	4	0	4	0	0	3
2	56	1	1	0	1	23	49	0	0	4	0	3	0	0	3
1	32	1	4	0	1	10	18	0	2	4	0	4	0	0	3
1	34	1	4	0	1	3	7	0	0	1	2	3	0	0	3
1	51	1	2	1	1	20	41	2	0	1	0	2	0	1	1
1	49	1	2	1	1	6	20	2	1	4	0	3	0	1	1
2	61	1	4	1	1	15	33	2	2	4	2	4	0	1	3
1	53	1	1	1	1	10	87	2	1	4	0	3	1	1	1
1	55	1	3	1	1	4	17	2	1	1	0	2	0	0	1
1	22	1	2	1	1	14	42	2	1	1	2	3	1	0	3
1	39	1	4	1	1	8	17	2	2	1	2	4	0	1	3
1	35	1	3	0	1	4	27	1	2	1	2	4	0	0	3
1	42	1	2	1	1	9	16	0	1	4	2	3	0	0	3
1	45	1	4	0	1	10	27	1	0	4	2	3	0	0	3
1	43	1	4	1	1	11	19	2	1	1	0	2	0	0	3
1	45	1	4	1	0	2	107	2	1	4	2	4	1	0	1
1	51	1	1	1	1	6	45	2	0	4	0	3	1	0	3
2	40	1	1	0	1	15	31	1	2	4	0	3	0	1	1
1	52	1	4	0	1	5	23	0	0	1	2	3	0	0	3
1	35	1	4	0	1	12	33	1	0	4	0	3	0	1	3
1	30	1	2	1	0	21	107	2	0	1	2	4	0	1	1
1	42	1	2	0	1	15	30	1	1	4	2	4	0	0	3
2	16	1	2	1	0	13	110	2	1	4	2	4	0	0	1
1	61	1	4	1	1	2	18	0	1	4	2	4	1	0	3
1	45	1	2	1	1	2	8	2	0	4	2	4	0	0	1
1	18	1	4	0	1	10	16	1	0	4	2	3	0	0	3
1	43	1	4	0	1	16	37	1	1	4	0	3	0	0	3
1	37	1	2	1	1	14	41	2	0	4	0	3	0	0	3
1	56	1	2	0	1	4	36	1	2	4	2	4	0	0	3
1	19	1	2	1	1	2	36	2	0	4	2	4	0	0	3
1	54	1	4	1	1	29	71	2	1	4	2	3	0	1	3
1	32	1	3	0	1	7	17	1	0	4	0	3	0	0	3
1	34	1	4	1	1	6	15	2	2	1	0	2	0	1	3
1	55	1	2	1	1	4	24	2	1	4	2	3	0	0	1
1	45	1	4	1	1	5	10	2	0	1	2	3	0	0	3
1	37	1	4	1	1	4	17	2	0	4	0	4	0	1	3
1	75	1	5	0	1	21	32	1	1	1	2	3	0	0	3
2	27	1	1	0	1	31	40	1	0	4	2	4	0	0	1
1	42	1	4	0	1	25	41	1	1	1	2	3	0	0	3
1	49	1	3	0	1	6	19	1	2	4	0	4	0	1	3
1	32	1	1	0	0	15	74	1	0	1	2	3	0	1	3
1	73	1	1	1	1	8	67	2	1	4	2	3	1	1	1
1	41	1	4	0	1	9	32	1	0	4	2	4	0	0	1
1	36	1	2	1	0	37	128	2	0	4	2	4	1	0	1
1	45	1	2	1	1	27	110	2	0	4	0	3	1	0	3
2	40	1	4	0	1	37	50	1	1	4	2	4	0	1	3
1	35	1	4	0	1	27	57	1	1	1	2	3	0	1	3
2	29	1	1	0	1	11	34	1	0	4	0	4	0	1	3
1	53	1	4	1	1	24	38	2	0	4	2	3	0	0	3
1	49	1	4	0	1	37	45	1	0	1	2	3	0	1	3
2	51	1	3	1	1	10	55	2	0	1	2	4	0	1	1
1	56	1	4	1	1	46	67	2	2	4	0	4	0	1	3
1	39	1	2	1	1	50	84	2	0	1	2	3	0	1	3
1	48	1	3	0	1	8	37	1	1	1	2	3	0	1	1
1	52	1	3	1	0	22	155	2	0	1	0	2	1	0	1
1	49	1	4	1	1	52	64	2	1	1	2	3	0	1	3
1	60	1	2	1	1	96	153	2	0	1	2	3	1	0	3
2	54	1	4	0	1	103	118	1	1	4	2	3	0	0	3
1	38	1	3	0	1	89	118	0	0	4	0	3	0	0	3
1	40	1	3	0	1	17	21	0	1	4	2	3	0	0	1
1	57	1	2	1	0	6	63	2	2	4	2	3	0	0	3
1	67	1	5	1	0	6	63	2	1	4	2	4	1	0	1
1	57	1	4	1	1	45	68	2	1	4	2	4	0	1	3
1	60	1	3	1	1	31	67	2	1	1	0	2	0	1	1
1	37	1	5	1	1	8	75	2	1	4	0	4	0	1	3
1	63	1	3	0	1	5	17	0	1	4	2	3	0	0	3
1	46	1	2	1	1	6	28	2	1	4	2	3	0	0	3
2	53	1	5	1	1	60	70	2	0	1	0	2	1	0	1
2	42	1	1	1	1	26	70	2	0	4	0	4	0	1	3
2	42	1	1	1	1	14	30	2	1	4	2	3	0	0	3
1	47	1	5	0	1	10	33	1	2	4	2	3	0	1	3
1	59	1	4	1	1	49	80	2	1	4	0	3	0	1	3
1	45	1	1	0	1	24	81	1	0	1	2	3	0	0	3
1	51	1	4	1	1	30	75	2	2	1	2	3	1	1	3
1	37	1	1	0	1	2	32	1	1	4	2	4	0	0	3
1	49	1	1	1	1	22	56	2	0	4	2	3	1	1	1
1	31	1	3	1	1	10	45	2	1	4	2	3	1	1	1
2	49	1	1	1	1	11	39	2	1	4	0	4	1	0	3
2	48	1	1	0	1	27	78	1	1	1	0	2	0	0	3
1	57	1	4	0	1	42	88	1	1	4	0	3	0	1	3
1	46	1	4	0	1	19	75	1	1	4	0	3	0	1	1
